# Supplementary material for: Dscam1 Forms a Complex with Robo1 and the N-Terminal Fragment of Slit to Promote the Growth of Longitudinal Axons
Source: PLoS Biol. 2016 Sep 21;14(9):e1002560. doi: 10.1371/journal.pbio.1002560 (PMC5031454; doi:10.1371/journal.pbio.1002560)
Supplement: S1 Data — The number of Fas2-positive fascicles present at the segment boundary in late stage 17 embryos was counted and expressed as an average per embryo (wild type equals six) for the indicated genotypes. (XLSX) [file pbio.1002560.s001.xlsx]

## Sheet: Sheet1
Genotype	# Fascicles per embryo
w1118	5.8
w1118	6
w1118	5.7
w1118	6
w1118	5.8
w1118	5.7
w1118	5.8
Dscam1	4.6
Dscam1	4.9
Dscam1	4.9
Dscam1	5.9
Dscam1	5.2
robo1	4.7
robo1	4.6
robo1	5
robo1	4.6
robo1	5
DscamP robo	1.9
DscamP robo	2.5
DscamP robo	2.2
DscamP robo	2.1
DscamP robo	2.2
Dscam1 robo	3.3
Dscam1 robo	3.2
Dscam1 robo	3
Dscam1 robo	3
Dscam1 robo	3.5
Dscam1 robo	3.3
slit-UC	1.6
slit-UC	1.4
slit-UC	2.3
slit-UC	2
slit-UC	2.3
slit-UC	1.7
robo2	4.2
robo2	5.6
robo2	5.4
robo2	2.8
robo2	4.6
robo2	5.6
Dscam robo2	3.3
Dscam robo2	3.5
Dscam robo2	3.3
Dscam robo2	3.2
Dscam robo2	4.5
Dscam Dscam3	4.9
Dscam Dscam3	5.1
Dscam Dscam3	4.8
Dscam Dscam3	4.9
Dscam Dscam3	4.8
