# Supplementary material for: Dscam1 Forms a Complex with Robo1 and the N-Terminal Fragment of Slit to Promote the Growth of Longitudinal Axons
Source: PLoS Biol. 2016 Sep 21;14(9):e1002560. doi: 10.1371/journal.pbio.1002560 (PMC5031454; doi:10.1371/journal.pbio.1002560)
Supplement: S2 Data — The number of pCC axons crossing the midline in early to mid-stage 13 embryos was counted for each of the indicated genotypes. (XLSX) [file pbio.1002560.s002.xlsx]

## Sheet: Initial crossing
Genotype	pCC crossing
wild type	0
wild type	0
wild type	0
wild type	0
wild type	0
wild type	0
robo	22
robo	22
robo	18
robo	22
robo	22
robo	22
robo	22
robo	22
robo	19
slit-UC	4
slit-UC	3
slit-UC	9
slit-UC	13
slit-UC	2
slit-UC	8
slit-UC	8
slit-UC	4
slit-UC	8
