# Supplementary material for: Dscam1 Forms a Complex with Robo1 and the N-Terminal Fragment of Slit to Promote the Growth of Longitudinal Axons
Source: PLoS Biol. 2016 Sep 21;14(9):e1002560. doi: 10.1371/journal.pbio.1002560 (PMC5031454; doi:10.1371/journal.pbio.1002560)
Supplement: S3 Data — The number of pCC axons crossing the midline after crossing the segment boundary for the first time was quantified in late stage 13 or early stage 14 embryos for the indicated genotypes. (XLSX) [file pbio.1002560.s003.xlsx]

## Sheet: Recrossing
Genotype	pCC Recrossing
wild type	0
wild type	0
wild type	0
wild type	0
wild type	0
wild type	0
robo	9
robo	11
robo	10
robo	11
robo	10
slit-UC	8
slit-UC	11
slit-UC	6
slit-UC	8
slit-UC	11
slit-UC	11
slit-UC	11
slit-UC	10
slit-UC	10
slit-UC	11
