# Supplementary material for: Dscam1 Forms a Complex with Robo1 and the N-Terminal Fragment of Slit to Promote the Growth of Longitudinal Axons
Source: PLoS Biol. 2016 Sep 21;14(9):e1002560. doi: 10.1371/journal.pbio.1002560 (PMC5031454; doi:10.1371/journal.pbio.1002560)
Supplement: S4 Data — Innervation of the muscle 6/7 cleft in late stage 17 embryos stained with anti-Fas2 was scored for the listed genotypes. Failure to innervate was recorded as a defect, and the total number of embryos examined is indicated (n). (XLSX) [file pbio.1002560.s004.xlsx]

## Sheet: Sheet1
	Genotype	normal	defect	n
1	w1118	12	1	13
2	w1118	14	2	16
3	w1118	14	1	15
4	w1118	11	0	11
5	w1118	15	0	15
6	w1118	14	1	15
7	w1118	13	0	13
8	w1118	12	1	13
9	w1118	10	1	11
10	w1118	13	0	13
	Genotype	normal	defect	n
1	DscamP	12	2	14
2	DscamP	12	2	14
3	DscamP	11	2	13
4	DscamP	10	4	14
5	DscamP	11	3	14
6	DscamP	10	2	12
7	DscamP	13	0	13
8	DscamP	10	2	12
9	DscamP	10	2	12
10	DscamP	10	2	12
	Genotype	normal	defect	n
1	slitN::24B-GAL4	8	8	16
2	slitN::24B-GAL4	10	4	14
3	slitN::24B-GAL4	7	2	9
4	slitN::24B-GAL4	11	6	17
5	slitN::24B-GAL4	6	1	7
6	slitN::24B-GAL4	10	4	14
7	slitN::24B-GAL4	10	6	16
8	slitN::24B-GAL4	11	4	15
9	slitN::24B-GAL4	10	3	13
10	slitN::24B-GAL4	13	3	16
	Genotype	normal	defect	n
1	DscamP, 24B-GAL4 :: slitN	7	7	14
2	DscamP, 24B-GAL4 :: slitN	3	10	13
3	DscamP, 24B-GAL4 :: slitN	5	5	10
4	DscamP, 24B-GAL4 :: slitN	6	8	14
5	DscamP, 24B-GAL4 :: slitN	3	5	8
6	DscamP, 24B-GAL4 :: slitN	2	14	16
7	DscamP, 24B-GAL4 :: slitN	7	11	18
8	DscamP, 24B-GAL4 :: slitN	4	13	17
9	DscamP, 24B-GAL4 :: slitN	3	11	14
10	DscamP, 24B-GAL4 :: slitN	4	13	17
	Genotype	normal	defect	n
1	24B-GAL4 :: slitFL	6	10	16
2	24B-GAL4 :: slitFL	5	12	17
3	24B-GAL4 :: slitFL	4	12	16
4	24B-GAL4 :: slitFL	5	13	18
5	24B-GAL4 :: slitFL	6	9	15
6	24B-GAL4 :: slitFL	6	10	16
7	24B-GAL4 :: slitFL	7	8	15
8	24B-GAL4 :: slitFL	5	6	11
9	24B-GAL4 :: slitFL	4	12	16
10	24B-GAL4 :: slitFL	4	11	15
	Genotype	normal	defect	n
1	slit∆LRRs::24B-GAL4	10	3	13
2	slit∆LRRs::24B-GAL4	12	3	15
3	slit∆LRRs::24B-GAL4	12	2	14
4	slit∆LRRs::24B-GAL4	10	6	16
5	slit∆LRRs::24B-GAL4	10	2	12
6	slit∆LRRs::24B-GAL4	9	9	18
7	slit∆LRRs::24B-GAL4	6	3	9
8	slit∆LRRs::24B-GAL4	4	3	7
9	slit∆LRRs::24B-GAL4	8	2	10
10	slit∆LRRs::24B-GAL4	8	3	11
	Genotype	normal	defect	n
1	slitD::24B-GAL4	11	5	16
2	slitD::24B-GAL4	7	1	8
3	slitD::24B-GAL4	5	2	7
4	slitD::24B-GAL4	9	2	11
5	slitD::24B-GAL4	11	4	15
6	slitD::24B-GAL4	10	2	12
7	slitD::24B-GAL4	11	3	14
8	slitD::24B-GAL4	14	2	16
9	slitD::24B-GAL4	8	3	11
10	slitD::24B-GAL4	6	3	9
	Genotype	normal	defect	n
1	slitUC::24B-GAL4	4	9	13
2	slitUC::24B-GAL4	2	14	16
3	slitUC::24B-GAL4	1	16	17
4	slitUC::24B-GAL4	5	9	14
5	slitUC::24B-GAL4	2	5	7
6	slitUC::24B-GAL4	4	12	16
7	slitUC::24B-GAL4	4	11	15
8	slitUC::24B-GAL4	5	8	13
9	slitUC::24B-GAL4	6	9	15
10	slitUC::24B-GAL4	2	6	8
