# Supplementary material for: Dscam1 Forms a Complex with Robo1 and the N-Terminal Fragment of Slit to Promote the Growth of Longitudinal Axons
Source: PLoS Biol. 2016 Sep 21;14(9):e1002560. doi: 10.1371/journal.pbio.1002560 (PMC5031454; doi:10.1371/journal.pbio.1002560)
Supplement: S5 Data — The presence of axons forming small circles (Fig 8) at the CNS midline was quantified (“circle”), and the total number of segments scored is also indicated. (XLSX) [file pbio.1002560.s005.xlsx]

## Sheet: Sheet1
		circle	total segment
1	Slit	3	10
2	Slit	2	9
3	Slit	3	11
4	Slit	4	11
5	Slit	2	11
6	Slit	2	9
7	Slit	1	8
8	Slit	4	11
9	Slit	3	10
10	Slit	2	7
		26	97
		circle	total segment
1	Slit, 24B-GAL4; SlitN	7	10
2	Slit, 24B-GAL4; SlitN	6	11
3	Slit, 24B-GAL4; SlitN	7	10
4	Slit, 24B-GAL4; SlitN	7	9
5	Slit, 24B-GAL4; SlitN	6	11
6	Slit, 24B-GAL4; SlitN	7	10
7	Slit, 24B-GAL4; SlitN	5	8
8	Slit, 24B-GAL4; SlitN	8	10
9	Slit, 24B-GAL4; SlitN	7	11
10	Slit, 24B-GAL4; SlitN	9	10
		69	100
