# Supplementary material for: Dscam1 Forms a Complex with Robo1 and the N-Terminal Fragment of Slit to Promote the Growth of Longitudinal Axons
Source: PLoS Biol. 2016 Sep 21;14(9):e1002560. doi: 10.1371/journal.pbio.1002560 (PMC5031454; doi:10.1371/journal.pbio.1002560)
Supplement: S6 Data — Stage 16 or 17 embryos stained with BP102 were scored for reduced or absent commissures in the indicated genotypes. The abdominal and thoracic segments were scored (11 per embryo). (XLSX) [file pbio.1002560.s006.xlsx]

## Sheet: Sheet1
Genotype	Number of thin or reduced commissures per embryo (thoracic and abdominal segments)
Wild type	0
Wild type	0
Wild type	0
Wild type	0
Wild type	0
Wild type	0
Wild type	0
Wild type	0
NetAB	4
NetAB	4
NetAB	6
NetAB	3
NetAB	7
NetAB	7
NetAB	7
NetAB	8
NetAB	7
NetAB	3
NetAB	2
NetAB	2
NetAB	1
NetAB	0
NetAB	2
NetAB	2
NetAB Dscam	7
NetAB Dscam	9
NetAB Dscam	1
NetAB Dscam	8
NetAB Dscam	5
NetAB Dscam	4
NetAB Dscam	5
NetAB Dscam	13
NetAB Dscam	12
NetAB Dscam	13
NetAB Dscam	9
NetAB Dscam	13
NetAB Dscam	13
NetAB Dscam	17
NetAB Dscam	6
NetAB Dscam	14
