# Supplementary material for: Dscam1 Forms a Complex with Robo1 and the N-Terminal Fragment of Slit to Promote the Growth of Longitudinal Axons
Source: PLoS Biol. 2016 Sep 21;14(9):e1002560. doi: 10.1371/journal.pbio.1002560 (PMC5031454; doi:10.1371/journal.pbio.1002560)
Supplement: S7 Data — Stage 16 or 17 embryos stained with BP102 were scored for reduced or absent longitudinal connectives in the indicated genotypes. The abdominal and thoracic segments were scored (11 per embryo). (XLSX) [file pbio.1002560.s007.xlsx]

## Sheet: Sheet1
Genotype	Number of thin or reduced longitudinals per embryo (thoracic and abdominal segments)
Wild type	0
Wild type	0
Wild type	0
Wild type	0
Wild type	0
Wild type	0
Wild type	0
Wild type	0
NetAB	2
NetAB	1
NetAB	0
NetAB	1
NetAB	2
NetAB	2
NetAB	2
NetAB	0
NetAB	2
NetAB	1
NetAB	2
NetAB	2
NetAB	1
NetAB	0
NetAB	3
NetAB	2
NetAB Dscam	2
NetAB Dscam	10
NetAB Dscam	1
NetAB Dscam	1
NetAB Dscam	3
NetAB Dscam	6
NetAB Dscam	7
NetAB Dscam	3
NetAB Dscam	10
NetAB Dscam	8
NetAB Dscam	5
NetAB Dscam	3
NetAB Dscam	3
NetAB Dscam	6
NetAB Dscam	4
NetAB Dscam	7
